# Supplementary material for: Determinants of metabolic syndrome in people living with human immunodeficiency virus in Africa: a systematic review and meta-analysis
Source: Front Reprod Health. 2025 Nov 4;7:1689731. doi: 10.3389/frph.2025.1689731 (PMC12623360; doi:10.3389/frph.2025.1689731)
Supplement: Supplementary file 1 [file Datasheet1.zip]

Archive with 3 entries (3 files):
- Supplementary Files.docx
- Table S1_PRISMA_checklist_.docx
- Table S3.xlsx
