# Supplementary material for: Determinants of metabolic syndrome in people living with human immunodeficiency virus in Africa: a systematic review and meta-analysis
Source: Front Reprod Health. 2025 Nov 4;7:1689731. doi: 10.3389/frph.2025.1689731 (PMC12623360; doi:10.3389/frph.2025.1689731)
Supplement: Supplementary file 1 [file Datasheet1.zip › Table S3.xlsx]

## Sheet: Title and Abstract Screening
S/N	TITLE	DECISION	REASON FOR INCLUSION
1	HIV and metabolic syndrome in an Ethiopian population.	Include	Inclusion criteria met
2	Metabolic syndrome among people living with HIV on antiretroviral therapy in Mwanza, Tanzania.	Include	Inclusion criteria met
3	Metabolic Syndrome After HIV Acquisition in South African Women.	Include	Inclusion criteria met
4	Short-term and long-term cardiovascular risk, metabolic syndrome and HIV in Tanzania.	Exclude	Wrong Outcome	Outcome
5	Metabolic syndrome and 10-year cardiovascular risk among HIV-positive and HIV-negative adults: A cross-sectional study.	include	Met inclusion criteria
6	Metabolic syndrome among HIV infected patients: A comparative cross sectional study in northwestern Nigeria.	include	Met inclusion criteria
7	Metabolic Syndrome and Combination Antiretroviral Therapy in HIV Patients in Periurban Hospital in Ghana: A Case-Control Study.	Include	Study has data on determinants of metabolic syndrome in HIV patient in Africa and conducted between 2019 to 2022
8	Association between cardio-ankle vascular index and cardiometabolic risk factors in HIV patients in Ghana.	Exclude	Wrong outcome
9	Prevalence and predictors of metabolic syndrome among people living with human immunodeficiency virus (PLWHIV).	Include	Inclusion criteria met
10	Metabolic syndrome among treatment-naÃ¯ve people living with and without HIV in Zambia and Zimbabwe: a cross-sectional analysis.	Exclude	Wong Outcome
11	Metabolic Control and Determinants Among HIV-Infected Type 2 Diabetes Mellitus Patients Attending a Tertiary Clinic in Botswana.	Exclude	Wrong outcome
12	Association of HIV-infection, antiretroviral treatment and metabolic syndrome with large artery stiffness: a cross-sectional study.	Include	It is a cross-sectional study with extractable data on the determinanats of metabolic syndrome in Africa
13	Metabolic syndrome in Zambian adults with human immunodeficiency virus on antiretroviral therapy: Prevalence and associated factors.	Include	Inclusion criteria met
14	Exploring the paradox: double burden of malnutrition in rural South Africa.	Exclude	Wrong outcome	Outcome
15	Prevalence and characteristics of metabolic syndrome and its components among adults living with and without HIV in Nigeria: a single-center study.	Include	inclusion criteria met
16	Cardiometabolic syndrome in HIV-positive and HIV-negative patients at Zewditu Memorial Hospital, Addis Ababa, Ethiopia: a comparative cohort study.	Include	Study included HIV patients and at least three clinical symptoms in Africa, hence inclusion criteria was met
17	Prevalence of Clinical Cardiovascular Disease Risk Factors Among HIV Infected Patients on Anti-Retroviral Treatment in a Tertiary Hospital in Ethiopia.	Exclude	Wrong outcome
18	Prevalence and risk factors of metabolic dysfunction-associated steatotic liver disease in south Central Uganda: A cross-sectional survey.	Exclude	Wrong outcome
19	Biomarkers and Prevalence of Cardiometabolic Syndrome Among People Living With HIV/AIDS, Addis Ababa, Ethiopia: A Hospital-Based Study.	Include	Study included HIV patients and at least three clinical symptoms, hence inclusion criteria was met
20	Features of Metabolic Syndrome and Its Associated Factors during Highly Active Antiretroviral Therapy in Ouagadougou (Burkina Faso).	Include	Inclusion criteria was met
21	Prevalence and risk factors of metabolic syndrome in Ethiopia: describing an emerging outbreak in HIV clinics of the sub-Saharan Africa - a cross-sectional study.	Include	Study included HIV patient with three clinical components
22	Cardiometabolic disease risk and HIV status in rural South Africa: establishing a baseline.	Exclude	Wong Outcome
23	Determinants of Metabolic Syndrome Among Patients Receiving Anti-Retro-Viral Treatment in A Tertiary Hospital, Central Ethiopia: Unmatched Case-Control Study.	Include	Inclusion criteria was met
24	Metabolic Syndrome Among Antiretroviral Therapy-Naive Versus Experienced HIV-Infected Patients Without Preexisting Cardiometabolic Disorders in Western Kenya.	Include	Study included HIV patients and at least three clinical symptoms, hence inclusion criteria was met
25	Metabolic syndrome and its components among HIV/AIDS patients on Antiretroviral Therapy and ART-NaÃ¯ve Patients at the University of Calabar Teaching Hospital, Calabar, Nigeria.	Include	Study included HIV patients and at least three clinical symptoms, hence inclusion criteria was met
26	Cardiovascular disease risk factors among HIV-infected Nigerians receiving highly active antiretroviral therapy.	Exclude	Wrong outcome
27	Prevalence of Cardiometabolic Disease Risk Factors in People With HIV Initiating Antiretroviral Therapy at a High-Volume HIV Clinic in Kampala, Uganda.	Include	Study included HIV patients and at least three clinical symptoms, hence inclusion criteria was met
28	Predictors of Metabolic Syndrome Among People Living with HIV in Gedeo-Zone, Southern-Ethiopia: A Case-Control Study.	Include	Inclusion criteria was met
29	Metabolic Syndrome and Associated Factors Among People Living With HIV on Dolutegravir-Based Antiretroviral Therapy in Northern Tanzania.	Include	Study included HIV patients and at least three clinical symptoms, hence inclusion criteria was met
30	Prevalence and Clinical Correlates of Metabolic Syndrome in Nigerians Living with Human Immunodeficiency Virus/Acquired Immunodeficiency Syndrome	Exclude	Wrong outcome
31	Association of Helicobacter pylori infection with the metabolic syndrome among HIV-infected black Africans receiving highly active antiretroviral therapy	Include	Met Inclusion criteria
32	Association of predicted 10 years cardiovascular mortality risk with duration of HIV infection and antiretroviral therapy among HIV-infected individuals in Durban, South Africa	Exclude	Wrong outcome
33	Prevalence and risk factors of metabolic syndrome among HIV infected patients on highly active antiretroviral therapy at Ilala care and treatment centres from 2009 to 2010	Exclude	Conference proceedngs	Publication type
34	Fasting blood glucose and insulin sensitivity are unaffected by HAART duration in Cameroonians receiving first-line antiretroviral treatment	Excude	Wrong outcome
35	Metabolic Disorders and Cardiovascular Risk in Treatment-Naive HIV-Infected Patients of Sub-Saharan Origin Starting Antiretrovirals: Impact of Westernized Lifestyle	Include	Met Inclusion criteria
36	Metabolic Syndrome in French HIV-Infected Patients: Prevalence and Predictive Factors After 3 Years of Antiretroviral Therapy	Exclude	Study was done in France	Population
37	The burden of metabolic syndrome in patients living with HIV/AIDS receiving care at referral hospitals of Northwest Ethiopia: A hospital-based cross-sectional study, 2019	Include	Met Inclusion criteria
38	Prevalence and factors associated with metabolic syndrome in an urban population of adults living with HIV in Nairobi, Kenya	Include	Met Inclusion criteria
39	[Metabolic syndrome among people with HIV in central Tunisia: Prevalence and associated factors].	Include	Met Inclusion criteria
40	High Prevalence of Metabolic Syndrome and Cardiovascular Disease Risk Among People with HIV on Stable ART in Southwestern Uganda.	Exclude	Wrong outcome
41	Earlier antiretroviral initiation is independently associated with better arterial stiffness in children living with perinatally acquired HIV with sustained viral suppression in Mozambique.	Exclude	Outcome not Mets	Outcome
42	Lipoprotein(a) and High Sensitivity C-Reactive Protein among Patients with HIV in Ghana: The Study on Cardiovascular Risk Profile of HIV-Infected Patients on HAART (SCRIPT).	Exclude	Wrong outcome
43	High prevalence of low high-density lipoprotein cholesterol and insulin resistance among children and adolescents living with HIV in Uganda: harbinger for metabolic syndrome?	Exclude	Prevalence study	Outcome
44	Incidence of lipodystrophy and metabolic disorders in patients starting non-nucleoside reverse transcriptase inhibitors in Benin.	Exclude	Wrong outcome
45	Dietary patterns and metabolic morbidities correlate among adolescents and young adults with HIV in Lagos, Nigeria: A cross-sectional study design.	Exclude	Wrong outcome	Outcome
46	Metabolic syndrome and Pathobiological Determination of Atherosclerosis in Youth risk score in adolescents with and without perinatally acquired HIV in the Cape Town Adolescent and Antiretroviral Cohort (CTAAC)-Heart study.	Include	Met Inclusion criteria
47	Metabolic syndrome and cardiovascular risk patients under antiretrovirals in a day hospital at Bobo-Dioulasso (Burkina Faso)].	Exclude	Wrong outcome	Outcome
48	Prevalence of lipodystrophy and metabolic syndrome among HIV positive individuals on Highly Active Anti-Retroviral treatment in Jimma, South West Ethiopia.	Include	Met Inclusion criteria
49	[Prevalence, associated and predisposing factors of metabolic syndrome among people living with HIV on antiretroviral treatment in Porto Novo in 2014].	Exclude	Wrong outcome
50	Incidence, risk factors for metabolic syndrome and health systems capacity for its management amongst people living with HIV, Accra-Ghana: A study protocol	Exclude	Wrong publication type	publiation type
51	Prevalence and risk factors of metabolic syndrome in HIV-infected adults at three urban clinics in a post-conflict setting, eastern Democratic Republic of the Congo	Include	Met Inclusion criteria
52	Brain-derived neurotrophic factor is associated with cardiometabolic risk factors in HIV patients on combination antiretroviral therapy in Ghana	Include	Met Inclusion criteria
53	Cardiometabolic risk among HIV-Positive Ugandan adults: prevalence, predictors and effect of long-term antiretroviral therapy	Exclude	Wrong outcome	outcome
54	Investigation of metabolic syndrome among people living with HIV: insight from a comparative study	Exclude	Unavailable Full text
55	Metabolic syndrome in patients on first-line antiretroviral therapy containing zidovudine or tenofovir in rural Lesotho, Southern Africa	Include	Met inclusion criteria
56	Associations of gamma-glutamyl transferase with cardio-metabolic diseases in people living with HIV infection in South Africa	Include	Met inclusion criteria
57	Prevalence of metabolic syndrome assessed by IDF and NCEP ATP 111 criteria and determinants of insulin resistance among HIV patients in the Eastern Cape Province of South Africa	Include	Met inclusion criteria
58	Cardiometabolic risk, insulin resistance and immunity in HIV/AIDS patients receiving highly active retroviral therapy	Exclude	Wrong outcome	outcome
59	Depression and Sexual Stigma Are Associated With Cardiometabolic Risk Among Sexual and Gender Minorities Living With HIV in Nigeria	Exclude	Wrong outcome
60	Anthropometric characteristics and cardiometabolic risk factors in a sample of urban-dwelling adults in Senegal	Exclude	Wrong outcome
61	Sensory neuropathy and metabolic risk factors in human immune deficiency virus infected South Africans receiving protease inhibitors	Exclude	Wrong outcome
62	Metabolic syndrome among a Ghanaian cohort living with HIV initiated on dolutegravir in a real-world setting: a prospective study	Included	Reported Risk factors of MetS
63	Cardiometabolic Risk Profiles of Adolescents Living with Perinatally Acquired HIV in South Africa	Excluded	Report was focused on Risk factors of CVDs	outcome
64	Metabolic Syndrome Among People Living With HIV on Dolutegravir and Efavirenz-Based Antiretroviral Therapy in Ethiopia: A Comparative Cross-Sectional Study	Included	Reported factors associated with MetS
65	Influences of gender in metabolic syndrome and its components among people living with HIV virus using antiretroviral treatment in Hawassa, southern Ethiopia	Included	Reported Risk factors of MetS
66	Burden of metabolic syndrome among HIV-infected patients in Southern Ethiopia	Included	Reported factors associated with MetS
67	Associations between physical activity and sedentary time on components of metabolic syndrome among adults with HIV.	Excluded	No clearly defined determinant of MetS	outcome
68	Circulating fibroblast growth factor 23 (FGF23) levels are associated with metabolic disturbances and fat distribution but not cardiovascular risk in HIV-infected patients.	Excluded	No clearly defined determinant of MetS	Outcome
69	Lipid Accumulation Product Index to Predict Metabolic Syndrome in People Living with HIV.	Exclude	Wrong population
70	Metabolic syndrome among HIV-infected patients: prevalence, characteristics, and related factors.	Exclude	Wrong population
71	Metabolic syndrome in human immunodeficiency virus-infected patients.	Exclude	Wrong population
72	Prevalence and Risk Factors of Metabolic Syndrome in HIV-Infected Patients Receiving the Highly Active Antiretroviral Therapy.	Exclude	Wrong population
	Supplementary Searches
1	Prevalence and Determinants of Metabolic Syndrome Among People with HIV Using Antiretroviral Medications in a Referral Hospital in Southern Nigeria	exclude,	no full text
2	Prevalence of metabolic syndrome and associated factors among human immunodeficiency virus patients on highly active antiretroviral therapy in North central Nigeria	exclude	Wrong outcome
3	The prevalence of metabolic syndrome and associated factors among adults on antiretroviral therapy Din Dar es Salaam, Tanzania	Exclude	Wrong study type
4	The extents of metabolic syndrome among Antiretroviral Therapy exposed and ART naïve adult HIV patients in the Gedeo-zone, Southern-Ethiopia: A comparative cross-sectional study	exclude,	Wrong outcome
5	Metabolic Syndrome in HIV: Prevalence, correlates, concordance of Diagnostic Criteria and relationship to Carotid Intimal Media Thickness in a Sub-Saharan Population	exclude	Wrong outcome
6	Metabolic Syndrome and Associated Factors among Adult HIV Positive People on Antiretro- viral Therapy in Jugal Hospital, Harar, Eastern Ethiopia	exclude	Wrong outcome
7	ASSOCIATED RISK FACTORS AND PREVALENCE OF METABOLIC SYNDROME IN PEOPLE WHO ARE LIVING WITH HIV AND ARE ON ANTIRETYROVIRAL TREATMENT	exclude	Wrong population
8	The global magnitude of metabolic syndrome among antiretroviral therapy (ART) exposed and ART-naïve adult HIV-infected patients in gedio-zone, southern Ethiopia: Comparative cross-sectional study, using the Adult Treatment Panel III criteria	exclude	Wrong outcome
9	Features of Metabolic Syndrome and Its Associated Factors during Highly Active Antiretroviral Therapy in Ouagadougou (Burkina Faso)	Exclude	Duplicate

## Sheet: Study Characteristics
S/N	AUTHOR	YEAR	TITLE	COUNTRY	STUDY DESIGN	SAMPLE SIZE	HIV+ ONLY	THOSE WITH HIV and MetS	REGION	DATA COLLECTION TOOL		METS (CRITERIA)				MetS Definition
1	Abdela et al., 2023	2023	Prevalence and risk factors of metabolic syndrome in Ethiopia: describing an emerging outbreak in HIV clinics of the sub-Saharan Africa – a crosssectional study. BMJ Open 2023;13:e069637.	Ethiopia	Cross-sectional	518	518	NCEP/ATP III (195), IDF (193)	East Africa	interviews using structured questionnaires.	Yes	Yes	Yes	Yes	Yes	NCEP/ATP III and IDF
2	Amutuhaire, 2023	2023	Prevalence of Cardiometabolic Disease Risk Factors in People With HIV Initiating Antiretroviral Therapy at a igh-Volume HIV Clinic in Kampala, Uganda. Open Forum Infectious Diseases	Uganda	Cross-sectional	309	309	43	East Africa	Questionnaire, Laboratory tests and parameter measurements	Yes	Yes	Yes	Yes	Yes	IDF
3	Aouam et al., 2021	2021	Metabolic Syndrome Among People with HIV in Central Tunisia: Prevalence and Associated Factor	Tunisia	Cross-sectional	70	70	19	North Africa							IDF
4	Awotedu et al., 2010	2010	Prevalence of metabolic syndrome assessed by IDF and NCEP ATP 111 criteria	South Africa	Cross-sectional	321	196	NCEP/ATP III (147) and IDF (157)	Southern Africa	Questionnaire, laboratory test	YES	Yes	Yes	Yes	Yes	NCEP/ATP III and IDF
5	Berhane et al., 2012	2012	Prevalence of lipodystrophy and metabolic syndrome among HIV positive individuals on Highly Active Anti-Retroviral treatment in Jimma, South West Ethiopia	Ethiopia	Cross-sectional	313	313	66	East Africa	Structured Questionnaire	Yes	Yes	Yes	Yes		NCEP/ATP III
6	Bosho et al.,2018	2018	Prevalence and predictors of metabolic syndrome among people living with human immunodeficiency virus (PLWHIV)	Ethiopia	Cross-sectional	268	268	NCEP-ATP III (63), IDF (55), JIS (74)	East Africa	Questionnaire, Laboratory sample	Yes	Yes	Yes	Yes	Yes	NCEP/ATP III, IDF, & JIF
7	Bune et al., 2020	2020	Prevalence of Metabolic Syndrome Among People Living with HIV in Gedeo-Zone, Southern-Ethiopia: A Case-Control Study	Ethiopia	Case-control	633	633	139	East Africa	Questionnaire and Laboratory tests	No	No	No	No	No	NCEP/ATP III
8	Chihota et al., 2022	2022	Metabolic syndrome among treatment-naïve people living with and without HIV in Zambia and Zimbabwe: a cross-sectional analysis	Zambia and Zimbabwe	Cross-sectional	901	420	76	Southern Africa	WHO Global Physical Activity Questionnaire and laboratory tests	yes	Yes	Yes	Yes	Yes	IDF
9	Dirajlal-Fargo et al., 2025	2025	Metabolic syndrome and Pathobiological Determination of Atherosclerosis in Youth risk score in adolescents with and without perinatally acquired HIV in the Cape Town Adolescent and Antiretroviral Cohort (CTAAC)-Heart study	South Africa	Cross-sectional	364	293	48	Southern Africa	Questionnaires and Laboratory tests	Yes	yes	Yes	Yes	Yes	IDF
10	Dzudzor et al., 2023	2023	Metabolic Syndrome and Combination Antiretroviral Therapy in HIV Patients in Periurban Hospital in Ghana: A Case- Control Study	Ghana	Case-control	464	308	102	West Africa	Questionnaire, Laboratory sample	Yes	Yes	Yes	Yes	Yes	JIS
11	Eholi et al., 2015	2015	Metabolic Disorder and Cardiovascular Risk in Treatment-Naive HIV Infected Patients of Sub-Saharan Origin Starting Antiretrovirals: Impact of Westernized Lifestyle	Côte d’Ivoire	Cohort Study	176	176	31	West Africa	Demographic data, Laboratory and Clinical Examinations	Yes	Yes	Yes	Yes	Yes	IDF
12	Gebrie, 2020	2020	The Burden of Metabolic Syndrome in Patients Living with HIV/AIDS Receiving Care at Referral Hospital of Northwest Ethiopia: A Hospital-based Cross-sectional Study, 2019	Ethiopia	Cross-sectional	407	407	100	East Africa	Patient Chart, Laboratory Test	Yes	Yes	Yes	Yes	Yes	IDF
13	Hamooya et al., 2021	2021	Metabolic syndrome in Zambian adults with human immunodeficiency virus on antiretroviral therapy Prevalence and associated factors	Burkina-Faso	Cross-sectional	300	300	54	West Africa	Questionnaire, Laboratory sample	Yes	Yes	Yes	Yes	Yes	IDF
14	Hirigo and Tesfaye, 2016	2016	Influences of gender in metabolic syndrome and its components among people living with HIV virus using antiretroviral treatment in Hawassa, southern Ethiopia	Zambia	Cross-sectional	1108	1108	291	Southern Africa	Questionnaire, Anthropometric and laboratory measurements	yes	yes	yes	yes	yes	JIS
15	Jarso et al., 2024	2024	Determinants of Metabolic Syndrome Among Patients Receiving Anti-Retro-Viral Treatment in A Tertiary Hospital, Central Ethiopia: Unmatched Case-Control Study. Therapeutics and clinical risk management, 20, 195–205.	Ethiopia	Cross-sectional	185	185	NCEP/ATP III (33) and IDF (45)	East Africa	standardized questionnaire adapted from WHO – STEPS instrument for assessment of non-communicable diseases (NCDs)	Yes	Yes	Yes	Yes	Yes	NCEP/ATP III and IDF
16	Jemal et al., 2024	2024	Metabolic Syndrome Among People Living With HIV on Dolutegravir and Efavirenz-Based Antiretroviral Therapy in Ethiopia: A Comparative Cross-Sectional Study	Ethiopia	Case-control	393	393	131	East Africa	Questionnaire, Anthropometric and laboratory measurements	yes	yes	yes	yes	yes	JIS
17	Jumare et al., 2023	2023	Prevalence and characteristics of metabolicsyndrome and its components among adults living with and without HIV in Nigeria:a single-center study. BMC Endocrine Disorders	Ethiopia	Cross-sectional	172	172	32	East Africa	Questionnaire, Laboratory sample,WHO STEPS instrument	Yes	Yes	Yes	Yes	Yes	IDF
18	Katoto et al., 2018	2018	Prevalence and risk factors of metabolic syndrome in HIV infected adults at three urban clinics in a post-conflict setting, eastern Democratic Republic of the Congo	Nigeria	Cross-sectional	672	440	135	West Africa	Structured questionnaires		yes	yes	yes	yes	NCEP/ATP III
19	Kiama et al., 2018	2018	Prevalence and Factors Associated with Metabolic Syndrome in an Urban Population of Adults Living with HIV in Nairobi Kenya	Democratic Republic of Congo	Cross-sectional	495	495	134	Central Africa	Questionaire and Laboratory Test	Yes	Yes	Yes	Yes	Yes	NCEP/ATP III
20	Labhardt et al., 2017	2017	Metabolic syndrome in patients on first-line antiretroviral therapy containing zidovudine or tenofovir in rural Lesotho, Southern Africa	Kenya	Cross-sectional	360	360	69	East Africa	Interview and laboratory test	yes	yes	yes	yes	yes	JIS
21	Longo-Mbenza et al., 2015	2015	Association of Helicobacter pylori infection with the Metabolic Syndrome among the HIV Infected Black Africans Receiving Active Antiretroviral Therapy	Lesotho	Cross-sectional	1166	1166	195	Southern Africa	Structured and Standardized questionaire and Laboratory test	Yes	Yes	Yes	Yes	Yes	IDF
22	Malindisa et al., 2023	2023	Metabolic syndrome among people living with HIV on antiretroviral therapy in Mwanza, Tanzania	Democratic Republic of Congo	Cross-sectional	116	116	61	Central Africa	Structured interview and laboratory	Yes	Yes	Yes	Yes	Yes	IDF
23	Masyuko et al., 2020	2020	Metabolic syndrome and 10-year cardiovascular risk among HIV-positive and HIV-negative adults A cross-sectional study	Tanzania	Cross-sectional	223	223	51	East Africa	Questionnaire, Laboratory sample	Yes	Yes	Yes	Yes	Yes	IDF
24	Mirai et al., 2024	2024	Metabolic Syndrome and Associated Factors among People Living with HIV on Dolutegravir-based Anti-retroviral Therapy in Northern Tanzania	Kenya	Cross-sectional	598	300	19	East Africa	Structured questionaire and Laboratory test	Yes	Yes	Yes	Yes	Yes	Consensus Criteria 2009
25	Moller et al., 2020	2020	HIV and metabolic syndrome in an Ethiopian population	Tanzania	Cross-sectional	312	312	132	East Africa	Questionnaire, Laboratory sample	Yes	Yes	Yes	Yes	Yes	IDF
26	Muhammad et al., 2017	2017	Metabolic syndrome among HIV infected patients: A comparative cross sectional study in northwestern Nigeria	Ethiopia	Cross-sectional	429	329	59	East Africa	Physical and laboratory measurement	Yes	Yes	Yes	Yes	Yes	JIS
27	Nguyen et al., 2021	2021	Associations of gamma-glutamyl transferase with cardio-metabolic diseases in people living with HIV infection in South Africa	Nigeria	Cross-sectional	300	300	29	West Africa	Electronic case report forms, Anthropometry and Laboratory test	yes	Yes	yes	yes	yes	NCEP/ATP III
28	Ojong et al., 2022	2022	Metabolic syndrome and its components among HIV/AIDS patients on Antiretroviral Therapy and ART-Naïve Patients at the University of Calabar Teaching Hospital, Calabar, Nigeria. African health sciences, 22(1), 410–417.	South Africa	Cross-sectional	709	709	200	Southern Africa	interviews using structured questionnaires, laboratory test	Yes	Yes	Yes	Yes	Yes	JIS
29	Osoti et al., 2018	2018	Metabolic Syndrome Among Antiretroviral Therapy-Naïve Versus Experienced HIV-Infected Patients Without Preexisting Cardiometabolic Disorders in Western Kenya. AIDS PATIENT CARE and STDs Volume 32, Number 6, 2018ª Mary Ann Liebert, Inc.	Nigeria	Cross-sectional	225	150	NCEP/ATP III (29), IDF (58)	West Africa	Questionnaire, Laboratory test, physical test	Yes	Yes	Yes	Yes	Yes	NCEP/ATP III and IDF
30	Oumar Guira et al., 2016	2016	Features of Metabolic Syndrome and Its Associated Factors during Highly Active Antiretroviral Therapy in Ouagadougou (Burkina Faso). Journal of the International Association of Providers of AIDS Care 2016, Vol. 15(2) 159–163.	Kenya	Cross-sectional	300	300	48	East Africa	Not available	Yes	Yes	Yes	Yes	Yes	IDF
31	Sobieszczyk et al., 2016	2016	Metabolic Syndrome After HIV Acquisition in South African Women	South Africa	Cohort study	160	160	42	Southern Africa		Yes	Yes	Yes	Yes	Yes	NCEP/ATP III
32	Tesfaye et al., 2014	2014	Burden of metabolic syndrome among HIV-infected patients in Southern Ethiopia	Ethiopia	Cross-sectional	374	374	NCEP/ATP III (63) and IDF (89)	East Africa	Questionnaire, Anthropometric and laboratory measurements	yes	yes	yes	yes	yes	NCEP/ATP III and IDF
33	Torpey et al., 2025	2025	Metabolic syndrome among a Ghanaian cohort living with HIV initiated on dolutegravir in a real-world setting: a prospective study	Ghana	Cohort study	2512	2512	961	West Africa	Questionnaire, Anthropometric and laboratory measurements	yes	yes	yes	yes	yes	JIS
34	Woldu et al., 2022	2022	Cardiometabolic syndrome in HIV-positive and HIV-negative patients at Zewditu Memorial Hospital, Addis Ababa, Ethiopia: a comparative cohort study. Cardiovasc Endocrinol Metab	Ethiopia	Cohort study	510	288	NCEP/ATP III (82), IDF (126)	East Africa	Questionnaire, Laboratory sample,WHO STEPS instrument		Yes	Yes	Yes	Yes	NCEP/ATP III and IDF
35	Woldu et al., 2022	2022	Biomarkers and Prevalence of Cardiometabolic Syndrome Among People Living With HIV/AIDS,	Ethiopia	Cohort study	288	288	NCEP/ATP III (82), IDF (126)	East Africa	Questionnaire, Laboratory sample,WHO STEPS instrument	Yes	Yes	Yes	Yes	Yes	NCEP/ATP III and IDF
36	Yeboah et al., 2023	2023	Brain-derived neurotrophic factor is associated with cardiometabolic risk factors in HIV patients on combination antiretroviral therapy in Ghana	Ghana	Case-control	450	300	118	West Africa	Structured questionnaires and Laboratory test	yes	yes	yes	yes	yes	JIS
											Central obesity	DM/IR/Hyperglyceamia	Low HDL	High Triglyceride	Hypertension
	IDF - International Diabetes Federation
	NCEP/ATP III - National Cholesterol Education Program, Adult Treatment Panel
	JIS – Joint Interim Statement

## Sheet: DETERMINANTS
S/N	FORMER S/N
		Citation	Title	Country	Age	Sex			Duration of HIV	Education level	Smoking status	Alcohol drinking	BMI > 25 kg/m2	Physical activity
						All	Male	Female
1	1	Moller et al. 2020	HIV and metabolic syndrome in an Ethiopian population	Ethiopia			OR= 0.98 (0.22-4.4)	OR= 3.56(1.25-10.15)
2	3	Sobieszczyk et al. 2016	Metabolic Syndrome After HIV Acquisition in South African Women	South Africa	OR= 1.12 (1.07 - 1.16)				1.47 (1.12 - 1.92)	< Grade 8 OR = 0.66 (0.22 to 1.98) , Grade 8-10; OR =0.27 (0.11 - 0.70)
3	5	Muhammad et al 2017	Metabolic syndrome among HIV infected patients: A comparative cross sectional study in northwestern Nigeria	Nigeria	4.415–12.175	1.6(0.696–3.610)
4	6	Dzudzor et al., 2023	Metabolic Syndrome and Combination Antiretroviral Therapy in HIV Patients in Periurban Hospital in Ghana: A Case- Control Study	Ghana				OR = 2.42 (1.39–4.23)
5	8	Bosho et al., 2018	Prevalence and predictors of metabolic syndrome among people living with human immunodeficiency virus (PLWHIV)	Ethiopia						FORMAL EDUCATION YES OR= 1, NO AOR = 0.25 (0.072–0.879)			OR = 13.39 (3.943–45.525)
6	9	Chihota et al., 2022	Metabolic syndrome among treatment-naïve people living with and without HIV in Zambia and Zimbabwe: a cross-sectional analysis	Zambia and Zimbabwe	OR =2.31 ( 1.49–3.59)			OR = 3.47 (2.14–5.60)						OR =3.35 (1.41–9.96)
7	12	Hamooya et al., 2021	Metabolic syndrome in Zambian adults with human immunodeficiency virus on antiretroviral therapy Prevalence and associated factors	Zambia	OR=1.07 (1.04–1.11)	OR= (3.02 (1.55–5.91)
8	17	Woldu et al., 2022	Biomarkers and Prevalence of Cardiometabolic Syndrome Among People Living With HIV/AIDS,	Ethiopia	aOR 1.780 (1.647, 2.940)		OR 0.818 (0.487, 1.376)				OR 0.371 (0.82, 1.682)	aOR 0.303 (0.066, 1.389)	aOR 1.259 (1.078, 1.470)
9	19	Abdela et al., 2023	Prevalence and risk factors of metabolic syndrome in Ethiopia: describing an emerging outbreak in HIV clinics of the sub-Saharan Africa – a crosssectional study. BMJ Open 2023;13:e069637.	Ethiopia				(aHR 1.8, 95% CI 1.1 to 2.8)					(aHR 2.7, 95% CI 1.8 to 4.1)
10	25	Amutuhaire, 2023	Prevalence of Cardiometabolic Disease Risk Factors in People With HIV Initiating Antiretroviral Therapy at a igh-Volume HIV Clinic in Kampala, Uganda. Open Forum Infectious Diseases	Uganda				AOR=1.44(0.64-3.25)		Secondary and Tertiary AOR= 1.07 (0.56-2.05)	OR= 1.59 (0.43-5.87)	OR=0.67 (0.15-3.01)		OR= 0.92(0.43-1.98)
11	26	Bune et al., 2020	Prevalence of Metabolic Syndrome Among People Living with HIV in Gedeo-Zone, Southern-Ethiopia: A Case-Control Study	Ethiopia	OR=1.09, (1.05–1.12)		1	COR 1.19 (0.81–1.75)		AOR= Less than 1° school 0.76 (0.32–1.82) 0.53;1°school completed 0.63 (0.27–1.39);2nd school completed 0.22 (0.06–0.79);High school completed 0.61 (0.14–2.58)	COR 0.82 (0.4–1.67)	AOR 1.87 (0.91–3.82)		AOR=0.36, (0.16–0.79)
12	27	Mirai et al., 2024	Metabolic Syndrome and Associated Factors among People Living with HIV on Dolutegravir-based Anti-retroviral Therapy in Northern Tanzania	Tanzania	18-44: AOR= 3.10, (1.24–7.79)			AOR= 5.40, (2.07–14.13)		OR: Not formal 0.47 (0.12–1.86);Primary 0.63 (0.32–1.22);Secondary 0.54 (0.26–1.13)	COR: 0.49 (0.22–1.12)	COR 1.15 (0.72–1.81)		AOR: 4.00 (1.05–15.10)
13	29	Longo-Mbenza et al., 2015	Association of Helicobacter pylori infection with the Metabolic Syndrome among the HIV Infected Black Africans Receiving Active Antiretroviral Therapy	DR Congo		AOR=1.4 (0.7 – 3)					AOR= 10.5 (2.9 – 37.9)	AOR= 3.3 (1.5 – 7.4)
14	32	Eholi et al., 2015	Metabolic Disorder and Cardiovascular Risk in Treatment-Naive HIV Infected Patients of Sub-Saharan Origin Starting Antiretrovirals: Impact of Westernized Lifestyle	Coˆte d’Ivoire.				OR=6.4(1.9–21.8)					OR=3.7(1.7–8.3)
15	33	Gebrie, 2020	The Burden of Metabolic Syndrome in Patients Living with HIV/AIDS Receiving Care at Referral Hospital of Northwest Ethiopia: A Hospital-based Cross-sectional Study, 2019	Ethiopia	AOR=1.04(1.003-1.074)			AOR=9.66(4.40-21.22)	AOR=1.023(0.931-1.124)
16	34	Kiama et al., 2018	Prevalence and Factors Associated with Metabolic Syndrome in an Urban Population of Adults Living with HIV in Nairobi Kenya	Kenya									AOR=5.37(2.80-10.27	AOR=0.28(0.13-0.60)
17	35	Aouam et al., 2021	Metabolic Syndrome Among People with HIV in Central Tunisia: Prevalence and Associated Factor	Tunisia									OR = 8.47(1.94-36.8)
18	40	Berhane et al., 2012	Prevalence of lipodystrophy and metabolic syndrome among HIV positive individuals on Highly Active Anti-Retroviral treatment in Jimma, South West Ethiopia	Ethiopia			AOR 2.30 (1.0-5.27)	AOR= 1.0(1.0-5.27)
19	42	Katoto et al., 2018	Prevalence and risk factors of metabolic syndrome in HIV infected adults at three urban clinics in a post-conflict setting, eastern Democratic Republic of the Congo	Democratic Republic of Congo			1	1.28 (0.68–2.59)				1.54 (0.85–2.79)
20	44	Labhardt et al., 2017	Metabolic syndrome in patients on first-line antiretroviral therapy containing zidovudine or tenofovir in rural Lesotho, Southern Africa	Lesotho	women: aOR (95% CI) 1.03 (1.01–1.04) ; Men: OR 1.02 (0.99–1.06)							Women: 1.31 (0.75–2.28) male: OR 0.31 (0.07–1.37)
21`	45	Nguyen et al., 2021	Associations of gamma-glutamyl transferase with cardio-metabolic diseases in people living with HIV infection in South Africa	South Africa	OR = 1 .25 (1.00-1.55)				OR 1.04 (1.00-1.09)		OR 1.31 (1.05-1.61), P 0.014	1.31 (0.75–2.28)
22	50	Torpey et al., 2024	Metabolic syndrome among a Ghanaian cohort living with HIV initiated on dolutegravir in a real-world setting: a prospective study	Ghana			1	aHR 1.42 (1.18 - 1.70)
23	51	Jemal et al., 2024	Metabolic Syndrome Among People Living With HIV on Dolutegravir and Efavirenz-Based Antiretroviral Therapy in Ethiopia: A Comparative Cross-Sectional Study	Ethiopia			1.69 (0.67-4.25)	1	AOR 1.32 (0.43-4.01)
24	52	Hirigo and Tesfaye, 2016	Influences of gender in metabolic syndrome and its components among people living with HIV virus using antiretroviral treatment in Hawassa, southern Ethiopia	Ethiopia							0.17 (0.03–1.0)
25	53	Tesfaye et al. 2014	Burden of metabolic syndrome among HIV-infected patients in Southern Ethiopia	Ethiopia							0.3 (0.1–1.0)	1.1 (0.5–2.6)

## Sheet: Age
S/N	Citation	Title	Country	Region	OR	Lower 95%CI	Upper 95% CI
1	Sobieszczyk et al. 2016	Metabolic Syndrome After HIV Acquisition in South African Women	South Africa	Southern Africa	1.12	1.07	1.16
2	Chihota et al., 2022	Metabolic syndrome among treatment-naïve people living with and without HIV in Zambia and Zimbabwe: a cross-sectional analysis	Zambia and Zimbabwe	Southern Africa	2.31	1.49	3.59
3	Hamooya et al., 2021	Metabolic syndrome in Zambian adults with human immunodeficiency virus on antiretroviral therapy Prevalence and associated factors	Zambia	East Africa	1.07	1.04	1.11
	Woldu et al., 2022	Biomarkers and Prevalence of Cardiometabolic Syndrome Among People Living With HIV/AIDS,	Ethiopia	East Africa	1.78	1.647	2.94
4	Bune et al., 2020	Prevalence of Metabolic Syndrome Among People Living with HIV in Gedeo-Zone, Southern-Ethiopia: A Case-Control Study	Ethiopia	East Africa	1.09	1.05	1.12
5	Gebrie, 2020	The Burden of Metabolic Syndrome in Patients Living with HIV/AIDS Receiving Care at Referral Hospital of Northwest Ethiopia: A Hospital-based Cross-sectional Study, 2019	Ethiopia	East Africa	1.04	1.003	1.074
6	Nguyen et al., 2021	Associations of gamma-glutamyl transferase with cardio-metabolic diseases in people living with HIV infection in South Africa	South Africa	Southern Africa	1.25	1	1.55

## Sheet: Female gender
S/N	Citation	Title	Country	Region	OR	Lower 95%CI	Upper 95% CI
1	Moller et al. 2020	HIV and metabolic syndrome in an Ethiopian population	Ethiopia	East Africa	3.56	1.25	10.15
2	Dzudzor et al., 2023	Metabolic Syndrome and Combination Antiretroviral Therapy in HIV Patients in Periurban Hospital in Ghana: A Case- Control Study	Ghana	West Africa	2.42	1.39	4.23
3	Chihota et al., 2022	Metabolic syndrome among treatment-naïve people living with and without HIV in Zambia and Zimbabwe: a cross-sectional analysis	Zambia and Zimbabwe	Southern Africa	3.47	2.14	5.6
4	Amutuhaire, 2023	Prevalence of Cardiometabolic Disease Risk Factors in People With HIV Initiating Antiretroviral Therapy at a igh-Volume HIV Clinic in Kampala, Uganda. Open Forum Infectious Diseases	Uganda	East Africa	1.44	0.64	3.25
5	Mirai et al., 2024	Metabolic Syndrome and Associated Factors among People Living with HIV on Dolutegravir-based Anti-retroviral Therapy in Northern Tanzania	Tanzania	East Africa	5.4	2.07	14.13
6	Eholi et al., 2015	Metabolic Disorder and Cardiovascular Risk in Treatment-Naive HIV Infected Patients of Sub-Saharan Origin Starting Antiretrovirals: Impact of Westernized Lifestyle	Coˆte d’Ivoire.	West Africa	6.4	1.9	21.8
7	Gebrie, 2020	The Burden of Metabolic Syndrome in Patients Living with HIV/AIDS Receiving Care at Referral Hospital of Northwest Ethiopia: A Hospital-based Cross-sectional Study, 2019	Ethiopia	East Africa	9.66	4.4	21.22
8	Berhane et al., 2012	Prevalence of lipodystrophy and metabolic syndrome among HIV positive individuals on Highly Active Anti-Retroviral treatment in Jimma, South West Ethiopia	Ethiopia	East Africa	1	1	5.27
9	Katoto et al., 2018	Prevalence and risk factors of metabolic syndrome in HIV infected adults at three urban clinics in a post-conflict setting, eastern Democratic Republic of the Congo	Democratic Republic of Congo	Central Africa	1.28	0.68	2.59
10	Torpey et al., 2024	Metabolic syndrome among a Ghanaian cohort living with HIV initiated on dolutegravir in a real-world setting: a prospective study	Ghana	West Africa	1.42	1.18	1.7	aHR
11	Abdela et al., 2023	Prevalence and risk factors of metabolic syndrome in Ethiopia: describing an emerging outbreak in HIV clinics of the sub-Saharan Africa – a crosssectional study. BMJ Open 2023;13:e069637.	Ethiopia	East Africa	1.8	1.1	2.8	aHR

## Sheet: Duration of HIV
S/N	Citation	Title	Country	Region	OR	Lower 95%CI	Upper 95% CI
1	Sobieszczyk et al. 2016	Metabolic Syndrome After HIV Acquisition in South African Women	South Africa	Southern Africa	1.47	1.12	1.92
2	Gebrie, 2020	The Burden of Metabolic Syndrome in Patients Living with HIV/AIDS Receiving Care at Referral Hospital of Northwest Ethiopia: A Hospital-based Cross-sectional Study, 2019	Ethiopia	East Africa	1.023	0.931	1.124
3	Nguyen et al., 2021	Associations of gamma-glutamyl transferase with cardio-metabolic diseases in people living with HIV infection in South Africa	South Africa	Southern Africa	1.04	1	1.09
4	Jemal et al., 2024	Metabolic Syndrome Among People Living With HIV on Dolutegravir and Efavirenz-Based Antiretroviral Therapy in Ethiopia: A Comparative Cross-Sectional Study	Ethiopia	East Africa	1.32	0.43	4.01

## Sheet: Smoking status
S/N	Citation	Title	Country	Region	OR	Lower 95%CI	Upper 95% CI
1	Woldu et al., 2022	Biomarkers and Prevalence of Cardiometabolic Syndrome Among People Living With HIV/AIDS,	Ethiopia	East Africa	0.371	0.82	1.682
2	Amutuhaire, 2023	Prevalence of Cardiometabolic Disease Risk Factors in People With HIV Initiating Antiretroviral Therapy at a igh-Volume HIV Clinic in Kampala, Uganda. Open Forum Infectious Diseases	Uganda	East Africa	1.59	0.43	5.87
3	Longo-Mbenza et al., 2015	Association of Helicobacter pylori infection with the Metabolic Syndrome among the HIV Infected Black Africans Receiving Active Antiretroviral Therapy	DR Congo	Central Africa	10.5	2.9	37.9
4	Nguyen et al., 2021	Associations of gamma-glutamyl transferase with cardio-metabolic diseases in people living with HIV infection in South Africa	South Africa	Southern Africa	1.31	1.05	1.61
5	Hirigo and Tesfaye, 2016	Influences of gender in metabolic syndrome and its components among people living with HIV virus using antiretroviral treatment in Hawassa, southern Ethiopia	Ethiopia	East Africa	0.17	0.03	1
6	Tesfaye et al. 2014	Burden of metabolic syndrome among HIV-infected patients in Southern Ethiopia	Ethiopia	East Africa	0.3	0.1	1

## Sheet: Alcohol drinking
S/N	Citation	Title	Country	Region	OR	Lower 95%CI	Upper 95% CI
1	Woldu et al., 2022	Biomarkers and Prevalence of Cardiometabolic Syndrome Among People Living With HIV/AIDS,	Ethiopia	East Africa	0.303	0.066	1.389
2	Amutuhaire, 2023	Prevalence of Cardiometabolic Disease Risk Factors in People With HIV Initiating Antiretroviral Therapy at a igh-Volume HIV Clinic in Kampala, Uganda. Open Forum Infectious Diseases	Uganda	East Africa	0.67	0.15	3.01
3	Bune et al., 2020	Prevalence of Metabolic Syndrome Among People Living with HIV in Gedeo-Zone, Southern-Ethiopia: A Case-Control Study	Ethiopia	East Africa	1.87	0.91	3.82
4	Longo-Mbenza et al., 2015	Association of Helicobacter pylori infection with the Metabolic Syndrome among the HIV Infected Black Africans Receiving Active Antiretroviral Therapy	DR Congo	Central Africa	3.3	1.5	7.4
5	Katoto et al., 2018	Prevalence and risk factors of metabolic syndrome in HIV infected adults at three urban clinics in a post-conflict setting, eastern Democratic Republic of the Congo	DR Congo	Central Africa	1.54	0.85	2.79
6	Nguyen et al., 2021	Associations of gamma-glutamyl transferase with cardio-metabolic diseases in people living with HIV infection in South Africa	South Africa	Southern Africa	1.31	0.75	2.28
7	Tesfaye et al. 2014	Burden of metabolic syndrome among HIV-infected patients in Southern Ethiopia	Ethiopia	East Africa	1.1	0.5	2.6

## Sheet: BMI>25
S/N	Citation	Title	Country	Region	OR	Lower 95%CI	Upper 95% CI
1	Bosho et al., 2018	Prevalence and predictors of metabolic syndrome among people living with human immunodeficiency virus (PLWHIV)	Ethiopia	East Africa	13.39	3.943	45.525
	Woldu et al., 2022	Biomarkers and Prevalence of Cardiometabolic Syndrome Among People Living With HIV/AIDS,	Ethiopia	East Africa	1.259	1.078	1.47
2	Abdela et al., 2023	Prevalence and risk factors of metabolic syndrome in Ethiopia: describing an emerging outbreak in HIV clinics of the sub-Saharan Africa – a crosssectional study. BMJ Open 2023;13:e069637.	Ethiopia	East Africa	2.7	1.8	4.1	aHR
3	Eholi et al., 2015	Metabolic Disorder and Cardiovascular Risk in Treatment-Naive HIV Infected Patients of Sub-Saharan Origin Starting Antiretrovirals: Impact of Westernized Lifestyle	Coˆte d’Ivoire.	West Africa	3.7	1.7	8.3
4	Kiama et al., 2018	Prevalence and Factors Associated with Metabolic Syndrome in an Urban Population of Adults Living with HIV in Nairobi Kenya	Kenya	East Africa	5.37	2.8	10.27
5	Aouam et al., 2021	Metabolic Syndrome Among People with HIV in Central Tunisia: Prevalence and Associated Factor	Tunisia	North Africa	8.47	1.94	36.8

## Sheet: Physical activity
s	Citation	Title	Country	Region	OR	Lower 95%CI	Upper 95% CI
1	Chihota et al., 2022	Metabolic syndrome among treatment-naïve people living with and without HIV in Zambia and Zimbabwe: a cross-sectional analysis	Zambia and Zimbabwe	Southern Africa	3.35	1.41	9.96
2	Amutuhaire, 2023	Prevalence of Cardiometabolic Disease Risk Factors in People With HIV Initiating Antiretroviral Therapy at a igh-Volume HIV Clinic in Kampala, Uganda. Open Forum Infectious Diseases	Uganda	Eastern Africa	0.92	0.43	1.98
3	Bune et al., 2020	Prevalence of Metabolic Syndrome Among People Living with HIV in Gedeo-Zone, Southern-Ethiopia: A Case-Control Study	Ethiopia	Eastern Africa	0.36	0.16	0.79
4	Mirai et al., 2024	Metabolic Syndrome and Associated Factors among People Living with HIV on Dolutegravir-based Anti-retroviral Therapy in Northern Tanzania	Tanzania	Eastern Africa	4	1.05	15.1
5	Kiama et al., 2018	Prevalence and Factors Associated with Metabolic Syndrome in an Urban Population of Adults Living with HIV in Nairobi Kenya	Kenya	Eastern Africa	0.28	0.13	0.6

[truncated: 2 more sheets: METS COMPONENTS REPORTED IN N (, METS COMPONENTS REPORTED IN ANT]
